# Supplementary material for: Red Blood Cell Omega-6 Fatty Acids and Biomarkers of Inflammation in the Framingham Offspring Study
Source: Nutrients. 2025 Jun 22;17(13):2076. doi: 10.3390/nu17132076 (PMC12251348; doi:10.3390/nu17132076)
Supplement: Supplementary file 1 [file nutrients-17-02076-s001.zip]

Archive with 1 entries (1 files):
- nutrients-3689257-supplementary.pdf
